# Supplementary material for: Drug-loaded nanoparticles for intra-articular injection
Source: PLoS One. 2026 Jan 16;21(1):e0327958. doi: 10.1371/journal.pone.0327958 (PMC12810800; doi:10.1371/journal.pone.0327958)
Supplement: S1 Table — (XLSX) [file pone.0327958.s001.xlsx]

## Sheet: Sheet1
S1 Table.Characterisation of Silane SAM after surface treatment
Sample treatment step	Water contact angle	Ellipsometric layer thickness
fresh SAM	66 ± 1°	0.28 ± 0.11 nm
After HCl treatment	56 ± 3°	-
After cleaning	-	0.82 ± 0.09 nm
