# Supplementary material for: Drug-loaded nanoparticles for intra-articular injection
Source: PLoS One. 2026 Jan 16;21(1):e0327958. doi: 10.1371/journal.pone.0327958 (PMC12810800; doi:10.1371/journal.pone.0327958)
Supplement: S1 Fig — (XLSX) [file pone.0327958.s002.xlsx]

## Sheet: Figure 2
Figure 2b
Rolling Speed (mm/s)	AVG PBS SDS HA	STE PBS SDS HA	AVE DL-PLLA SDS HA	STE DL-PLLA SDS HA	AVE DL-PLA SDS HA	STE DL-PLA SDS HA	AVE DL-PCL SDS HA	STE DL-PCL SDS HA	AVE DL-PMMA SDS HA	STE DL-PMMA SDS HA	avg pbs steel silicone elastomer	ste pbs steel silicone elastomer
0.899	0.12925	0.00716903	0.10486	0.00503747	0.07856	0.00553049	0.08538	0.00848451	0.07812	0.00440491	0.15196	0.00573861
1.214	0.12896	0.00674629	0.1036	0.00676537	0.08198	0.00464448	0.08222	0.0088931	0.08087	0.00513269	0.1433	0.00666363
1.381	0.12656	0.00735751	0.10034	0.00904917	0.07655	0.00522767	0.08216	0.00843257	0.07344	0.00555198	0.13446	0.00806862
1.807	0.12459	0.00875597	0.09765	0.00738406	0.07624	0.00470723	0.08788	0.00691842	0.07658	0.00665218	0.1421	0.00833199
2.148	0.12615	0.00657503	0.10407	0.00689384	0.07533	0.00435863	0.08607	0.00838043	0.07602	0.00782722	0.13788	0.00503323
2.413	0.12703	0.00677128	0.09996	0.00904812	0.07511	0.0044421	0.08962	0.00624899	0.07496	0.00611585	0.1448	0.00469702
2.963	0.12265	0.00542961	0.09451	0.00905921	0.0763	0.00439329	0.08526	0.00511993	0.07039	0.00601018	0.14256	0.00748222
3.468	0.11334	0.00832854	0.09916	0.0088031	0.07217	0.00386518	0.08709	0.00747543	0.07672	0.00711965	0.12672	0.01076
3.834	0.11063	0.00675364	0.0947	0.0080241	0.07576	0.00478396	0.07932	0.00552051	0.07459	0.00579505	0.12278	0.00437372
5.248	0.11114	0.00551362	0.09452	0.00541238	0.07381	0.00571147	0.07851	0.00561619	0.07323	0.00529165	0.13652	0.00740658
6.493	0.11094	0.0081044	0.08948	0.00583038	0.07368	0.00337036	0.08204	0.00631959	0.07172	0.00641734	0.12562	0.00567621
7.402	0.10568	0.00583067	0.0937	0.00658105	0.07364	0.0052328	0.08473	0.00661273	0.06696	0.00510498	0.12714	0.00691987
9.153	0.10221	0.00378406	0.09142	0.00518596	0.0729	0.00339964	0.07737	0.00408512	0.07761	0.00590794	0.12142	0.00712737
11.016	0.10245	0.00618885	0.09004	0.00524001	0.07322	0.00382918	0.08393	0.00499698	0.07375	0.00461826	0.1157	0.00435396
13.183	0.09784	0.00553564	0.09118	0.00681768	0.0726	0.00300983	0.07925	0.00456567	0.07242	0.00366027	0.11146	0.00404643
15.868	0.09536	0.00398943	0.08988	0.00392498	0.07483	0.00424382	0.08382	0.00489222	0.07093	0.0027902	0.11014	0.00484784
19.077	0.09208	0.00336497	0.08621	0.00454138	0.07451	0.00333536	0.08204	0.00423663	0.07437	0.00488196	0.1041	0.00444286
22.949	0.08857	0.00431282	0.08451	0.00537204	0.07117	0.00329951	0.07617	0.00467644	0.07426	0.00459392	0.10754	0.00473979
27.604	0.08636	0.0038134	0.08336	0.00410949	0.07231	0.00319974	0.07686	0.00402085	0.07061	0.00308255	0.10628	0.00620253
32.837	0.08341	0.00415841	0.08461	0.00383477	0.07251	0.00288019	0.08021	0.00385255	0.06885	0.00313055	0.09632	0.00503383
39.87	0.08573	0.00438117	0.08204	0.00442202	0.06652	0.00298531	0.07555	0.00346929	0.07004	0.00447806	0.0956	0.00595491
47.896	0.08305	0.00492514	0.08254	0.00430837	0.06682	0.00457889	0.0715	0.00459636	0.062	0.00407237	0.09326	0.00432719
57.688	0.08068	0.00564434	0.08117	0.00367484	0.0677	0.00308895	0.07049	0.00521471	0.06313	0.00420224	0.0936	0.00654393
69.339	0.08403	0.0036391	0.08186	0.00379619	0.06615	0.00287752	0.07212	0.00361263	0.06562	0.0031091	0.0827	0.00201072
83.019	0.08179	0.00358283	0.07843	0.00480694	0.06263	0.00373597	0.06932	0.00389266	0.0593	0.0037269	0.08746	0.00484258
100.189	0.08037	0.00350084	0.07564	0.00436624	0.05914	0.00334865	0.06941	0.00337661	0.05564	0.0036039	0.08436	0.00208844
Figure 2c
Column 1	reduction	ste reduction
PLLA	0.1845	0.0111
PCL	0.3073	0.012
PLA	0.3744	0.0095
PMMA	0.3797	0.012
Figure 2d
Rolling Speed (mm/s)	ave pbs	ste pbs	ave 0.1%pla	ste 0.1%pla	ave 0.5%pla	ste 0.5%pla	ave 1%pla	ste 1%pla
1.111	0.12925	0.00716903	0.11564	0.00725194	0.08924	0.00644915	0.08714	0.00829841
1.3	0.12896	0.00674629	0.1153	0.00409231	0.08284	0.01006	0.07828	0.00452221
1.378	0.12656	0.00735751	0.11294	0.00528409	0.09174	0.0053443	0.07356	0.00456449
1.664	0.12459	0.00875597	0.11292	0.00691516	0.08418	0.00536119	0.07688	0.00545063
1.77	0.12615	0.00657503	0.11034	0.00890997	0.07248	0.00715258	0.0837	0.00417085
2.441	0.12703	0.00677128	0.10626	0.00667432	0.0718	0.00643809	0.08076	0.0066467
3.045	0.12265	0.00542961	0.09992	0.00335118	0.0719	0.00576212	0.07506	0.00789054
3.423	0.11334	0.00832854	0.10992	0.00711065	0.07908	0.00399592	0.07484	0.0058016
4.358	0.11063	0.00675364	0.11228	0.00307789	0.08356	0.00898246	0.07524	0.0049491
5.519	0.11114	0.00551362	0.10018	0.00684598	0.0869	0.00845435	0.07372	0.00600012
6.298	0.11094	0.0081044	0.0969	0.00638373	0.07418	0.00802505	0.07718	0.00551647
7.593	0.10568	0.00583067	0.10408	0.00272661	0.07594	0.003186	0.07316	0.0035722
9	0.10221	0.00378406	0.09104	0.00512314	0.08632	0.00826683	0.06862	0.00263617
10.928	0.10245	0.00618885	0.09108	0.00269117	0.06928	0.00383215	0.07462	0.00239591
13.234	0.09784	0.00553564	0.08398	0.00397811	0.08224	0.00709201	0.07648	0.00308146
15.975	0.09536	0.00398943	0.08676	0.00454066	0.08312	0.0017168	0.0777	0.00268011
19.116	0.09208	0.00336497	0.08602	0.00216988	0.0815	0.0026857	0.07446	0.00402201
22.852	0.08857	0.00431282	0.08342	0.00239779	0.07712	0.00149245	0.06898	0.00268075
27.469	0.08636	0.0038134	0.08288	0.00169275	0.07218	0.00248141	0.07154	0.00462846
32.978	0.08341	0.00415841	0.08078	0.00384245	0.07694	0.00225956	0.07284	0.00243528
39.925	0.08573	0.00438117	0.0781	0.00389743	0.0763	0.00524433	0.06798	0.00397673
48.032	0.08305	0.00492514	0.0823	0.00658012	0.076	0.00521699	0.07416	0.00407279
57.681	0.08068	0.00564434	0.08142	0.00701245	0.08	0.00335798	0.0755	0.00464414
69.036	0.08403	0.0036391	0.07072	0.00168979	0.07282	0.00508816	0.07104	0.00655237
83.197	0.08179	0.00358283	0.08038	0.00338089	0.0654	0.00492676	0.06164	0.00405889
100.024	0.08037	0.00350084	0.06848	0.00626916	0.0695	0.00351724	0.06268	0.00170276

## Sheet: Figure 3
Figure 3a			Figure 3b
Time (s)	Hz			PLLA	PCL	PLA	PMMA
0	0		Nom area [μg]	0.049±0.001	0.196±0.004	0.650±0.015	0.937±0.021
1	-7.6		Increase compare to PLLA	-	3	12.27	19.82
2	-8.2
3	-8.2
4	-8.6
5	-8.8
6	-9.2
7	-10
8	-10.5
9	-10.8
10	-11.3
11	-12.2
12	-12.6
13	-13.3
14	-13.6
15	-14
16	-14.3
17	-14.4
18	-14.7
19	-15
20	-15.4
21	-15.7
22	-15.9
23	-16.1
24	-16.9
25	-17
26	-17.2
27	-17.6
28	-17.9
29	-18.1
30	-18.2
31	-18.6
32	-18.6
33	-18.6
34	-18.6
35	-18.5
36	-18.5
37	-18.5
38	-18.5
39	-18.5
40	-18.5
41	-18.6
42	-18.6
43	-18.7
44	-18.8
45	-18.8
46	-18.8
47	-18.9
48	-18.9
49	-18.9
50	-18.9
51	-18.9
52	-19.1
53	-19.4
54	-19.7
55	-20
56	-20.4
57	-21
58	-21.3
59	-22
60	-22.5
61	-23.1
62	-23.7
63	-24.4
64	-24.7
65	-25
66	-25.5
67	-25.8
68	-26.2
69	-26.4
70	-26.8
71	-26.9
72	-27.1
73	-27.3
74	-27.7
75	-28
76	-28.2
77	-28.6
78	-29.1
79	-29.4
80	-29.7
81	-30.3
82	-30.7
83	-30.8
84	-31.2
85	-31.6
86	-31.9
87	-32
88	-32.1
89	-32.4
90	-32.6
91	-32.6
92	-32.8
93	-33
94	-33.3
95	-33.5
96	-33.7
97	-33.8
98	-34.1
99	-34.2
100	-34.5
101	-34.7
102	-35.3
103	-35.5
104	-35.8
105	-35.8
106	-35.9
107	-36.3
108	-36.5
109	-36.9
110	-36.9
111	-37.3
112	-37.5
113	-38
114	-38.5
115	-38.9
116	-39.3
117	-39.7
118	-40
119	-40.4
120	-40.4
121	-41
122	-41.4
123	-41.5
124	-41.9
125	-42.2
126	-42.7
127	-43.1
128	-43.6
129	-44
130	-44.8
131	-45
132	-45.4
133	-46.1
134	-46.5
135	-46.9
136	-47
137	-47.3
138	-47.4
139	-47.6
140	-47.6
141	-47.7
142	-47.7
143	-47.7
144	-47.7
145	-47.7
146	-47.7
147	-47.6
148	-47.6
149	-47.5
150	-47.5
151	-47.3
152	-47.3
153	-47.3
154	-47.2
155	-47.2
156	-47.3
157	-47.4
158	-47.5
159	-47.7
160	-48
161	-48.1
162	-48.4
163	-48.9
164	-49
165	-49.2
166	-49.3
167	-49.6
168	-49.6
169	-50
170	-50.1
171	-50.4
172	-50.4
173	-50.5
174	-50.8
175	-50.8
176	-51
177	-51
178	-51
179	-51
180	-51
181	-51.2
182	-51.3
183	-51.5
184	-51.6
185	-51.7
186	-51.8
187	-52.1
188	-52.5
189	-52.7
190	-52.9
191	-53
192	-53.1
193	-53.3
194	-53.3
195	-53.4
196	-53.4
197	-53.4
198	-53.4
199	-53.4
200	-53.6
201	-53.6
202	-53.7
203	-53.8
204	-53.8
205	-54.1
206	-54.4
207	-54.6
208	-54.9
209	-55
210	-55.6
211	-55.7
212	-55.9
213	-56.4
214	-56.6
215	-56.8
216	-57
217	-57.5
218	-57.6
219	-57.9
220	-58.2
221	-58.5
222	-59
223	-59.2
224	-59.5
225	-59.8
226	-60.1
227	-60.5
228	-60.7
229	-61
230	-61
231	-61.4
232	-61.6
233	-61.9
234	-62.3
235	-62.5
236	-62.8
237	-63
238	-63.7
239	-63.7
240	-64.1
241	-64.3
242	-64.5
243	-64.7
244	-64.7
245	-65
246	-65
247	-65.2
248	-65.3
249	-65.4
250	-65.5
251	-65.5
252	-65.7
253	-65.9
254	-65.9
255	-66
256	-66.4
257	-66.6
258	-66.7
259	-67
260	-67.3
261	-67.4
262	-67.5
263	-68.1
264	-68.2
265	-68.6
266	-68.8
267	-68.9
268	-69.5
269	-69.6
270	-69.7
271	-70
272	-70.2
273	-70.3
274	-70.4
275	-70.5
276	-70.5
277	-70.8
278	-70.9
279	-71.1
280	-71.2
281	-71.4
282	-71.8
283	-72
284	-72.6
285	-72.8
286	-73.3
287	-73.4
288	-74.2
289	-74.4
290	-74.5
291	-74.9
292	-75
293	-75
294	-75.2
295	-75.2
296	-75.2
297	-75.2
298	-75.1
299	-74.9
300	-74.9
301	-75.1
302	-75.1
303	-75.2
304	-75.2
305	-75.3
306	-75.3
307	-75.4
308	-75.6
309	-75.6
310	-75.6
311	-75.6
312	-75.6
313	-75.6
314	-75.8
315	-75.8
316	-76.1
317	-75.9
318	-75.9
319	-75.9
320	-75.9
321	-75.9
322	-75.8
323	-75.8
324	-75.5
325	-75.4
326	-75.3
327	-75.3
328	-75.3
329	-75.3
330	-75.3
331	-75.6
332	-76.2
333	-76.3
334	-76.7
335	-76.8
336	-76.9
337	-77.3
338	-77.4
339	-77.5
340	-77.5
341	-77.6
342	-77.5
343	-77.6
344	-77.6
345	-77.7
346	-77.7
347	-77.8
348	-78
349	-78.2
350	-78.5
351	-78.7
352	-79
353	-79.3
354	-79.6
355	-79.9
356	-80.2
357	-80.6
358	-80.8
359	-81
360	-81.3
361	-81.3
362	-81.9
363	-82.1
364	-82.2
365	-82.3
366	-82.5
367	-82.8
368	-83.1
369	-83.1
370	-83.1
371	-83.3
372	-83.3
373	-83.3
374	-83.3
375	-83.3
376	-83.3
377	-83.2
378	-83.2
379	-83.1
380	-83.1
381	-83.1
382	-83.2
383	-83.3
384	-83.3
385	-83.3
386	-83.3
387	-83.3
388	-83.4
389	-83.4
390	-83.5
391	-83.5
392	-83.7
393	-83.5
394	-83.7
395	-83.5
396	-83.5
397	-83.5
398	-83.5
399	-83.4
400	-83.2
401	-83
402	-82.9
403	-82.9
404	-82.8
405	-82.8
406	-82.8
407	-82.9
408	-82.9
409	-83
410	-83.4
411	-83.6
412	-84.1
413	-84.4
414	-84.9
415	-85.2
416	-85.5
417	-85.8
418	-86.1
419	-86.4
420	-86.4
421	-86.5
422	-86.6
423	-86.6
424	-86.7
425	-86.7
426	-86.7
427	-86.8
428	-86.9
429	-86.9
430	-87
431	-87.1
432	-87.2
433	-87.5
434	-87.7
435	-87.8
436	-87.9
437	-88.2
438	-88.4
439	-88.5
440	-88.8
441	-88.8
442	-88.9
443	-89
444	-89.2
445	-89.3
446	-89.4
447	-89.7
448	-89.7
449	-89.9
450	-90
451	-90.5
452	-90.6
453	-91
454	-91
455	-91.4
456	-91.6
457	-91.6
458	-92.1
459	-92.2
460	-92.7
461	-92.8
462	-93.2
463	-93.4
464	-93.7
465	-94
466	-94.3
467	-94.7
468	-94.8
469	-95.1
470	-95.1
471	-95.4
472	-95.4
473	-95.4
474	-95.6
475	-95.6
476	-95.7
477	-95.7
478	-95.8
479	-95.8
480	-95.9
481	-95.9
482	-95.9
483	-95.9
484	-95.9
485	-95.9
486	-96.1
487	-96.2
488	-96.3
489	-96.5
490	-96.5
491	-96.7
492	-96.8
493	-97.1
494	-97.1
495	-97.2
496	-97.2
497	-97.4
498	-97.5
499	-97.8
500	-97.9
501	-98.1
502	-98.3
503	-98.3
504	-98.6
505	-98.6
506	-98.9
507	-99
508	-99.1
509	-99.2
510	-99.6
511	-99.9
512	-100
513	-100.3
514	-100.3
515	-100.7
516	-100.8
517	-100.9
518	-101
519	-101.2
520	-101.3
521	-101.3
522	-101.3
523	-101.4
524	-101.5
525	-101.5
526	-101.5
527	-101.6
528	-101.6
529	-101.6
530	-101.6
531	-101.6
532	-101.6
533	-101.6
534	-101.7
535	-101.6
536	-101.7
537	-101.7
538	-101.8
539	-101.8
540	-101.9
541	-102
542	-102.2
543	-102.2
544	-102.2
545	-102.4
546	-102.4
547	-102.6
548	-102.6
549	-102.6
550	-102.6
551	-102.6
552	-102.4
553	-102.4
554	-102.3
555	-102.2
556	-102.1
557	-102.1
558	-102.1
559	-102.2
560	-102.3
561	-102.8
562	-102.9
563	-103.1
564	-103.5
565	-103.8
566	-104
567	-104.1
568	-104.3
569	-104.3
570	-104.3
571	-104.2
572	-104
573	-104
574	-103.7
575	-103.5
576	-103.2
577	-103.2
578	-102.8
579	-102.8
580	-102.5
581	-102.2
582	-102.1
583	-102.1
584	-102.1
585	-102.1
586	-102.2
587	-102.2
588	-102.4
589	-102.5
590	-102.5
591	-102.5
592	-102.7
593	-102.9
594	-102.9
595	-103
596	-102.9
597	-103
598	-103.1
599	-103.1
600	-103.3
601	-103.4
602	-103.4
603	-103.4
604	-103.4
605	-103.4
606	-103.2
607	-103.2
608	-103.2
609	-103.2
610	-102.8
611	-102.5
612	-102.4
613	-102.1
614	-102.1
615	-101.6
616	-101.6
617	-101.5
618	-101.3
619	-101.2
620	-101.1
621	-101.2
622	-101.1
623	-101.2
624	-101.3
625	-101.4
626	-101.5
627	-101.5
628	-101.6
629	-101.6
630	-101.7
631	-101.9
632	-101.9
633	-102
634	-102.3
635	-102.3
636	-102.5
637	-102.5
638	-102.6
639	-102.7
640	-102.9
641	-103
642	-103
643	-103
644	-102.9
645	-102.8
646	-102.8
647	-102.7
648	-102.6
649	-102.5
650	-102.3
651	-102.1
652	-102
653	-101.8
654	-101.8
655	-101.7
656	-101.6
657	-101.6
658	-101.4
659	-101.2
660	-100.9
661	-100.8
662	-100.6
663	-100.1
664	-100.1
665	-99.7
666	-99.4
667	-98.9
668	-98.5
669	-98.4
670	-97.7
671	-97.6
672	-97.2
673	-97
674	-96.5
675	-96.2
676	-96
677	-95.8
678	-95.8
679	-95.8
680	-95.8
681	-95.9
682	-95.9
683	-96.2
684	-96.4
685	-96.8
686	-97
687	-97.5
688	-97.8
689	-98.2
690	-98.4
691	-98.7
692	-99.3
693	-99.5
694	-99.8
695	-99.9
696	-100.3
697	-100.4
698	-100.4
699	-100.5
700	-100.5
701	-100.5
702	-101
703	-101.1
704	-101.1
705	-101.3
706	-101.3
707	-101.7
708	-102.2
709	-102.2
710	-102.4
711	-102.6
712	-103.2
713	-103.6
714	-103.8
715	-104.5
716	-104.9
717	-105.6
718	-106
719	-106.7
720	-107
721	-107.3
722	-107.6
723	-107.6
724	-107.6
725	-107.5
726	-107.5
727	-107.3
728	-107.3
729	-107.3
730	-107.4
731	-107.7
732	-107.8
733	-107.9
734	-108
735	-108
736	-108
737	-108
738	-108
739	-107.8
740	-107.8
741	-107.8
742	-107.8
743	-107.9
744	-108.4
745	-109
746	-109.4
747	-110.2
748	-110.6
749	-111.6
750	-112.1
751	-113
752	-113.8
753	-114.6
754	-115
755	-115.1
756	-115.7
757	-115.8
758	-115.8
759	-115.8
760	-115.8
761	-115.6
762	-115.2
763	-114.9
764	-114.5
765	-114.5
766	-114
767	-114
768	-113.8
769	-113.3
770	-113.1
771	-112.6
772	-112.5
773	-111.8
774	-111.7
775	-111
776	-110.4
777	-109.8
778	-108.7
779	-108.5
780	-107.7
781	-107.2
782	-106.4
783	-106
784	-105.4
785	-104.8
786	-104.4
787	-103.8
788	-103.4
789	-102.8
790	-102.6
791	-102.2
792	-101.9
793	-101.6
794	-101.1
795	-101.1
796	-100.8
797	-100.8
798	-100.8
799	-100.9
800	-100.9
801	-101
802	-101.5
803	-101.8
804	-102.6
805	-103.1
806	-104
807	-104.7
808	-105.4
809	-106.2
810	-107.1
811	-108.3
812	-108.6
813	-109.6
814	-110.3
815	-111.1
816	-112
817	-112.5
818	-113.2
819	-113.8
820	-114.3
821	-114.5
822	-115.2
823	-115.7
824	-115.8
825	-116.1
826	-116.2
827	-116.6
828	-116.7
829	-117
830	-117.2
831	-117.4
832	-117.6
833	-117.7
834	-118.1
835	-118.2
836	-118.8
837	-118.8
838	-119
839	-119.2
840	-119.2
841	-119.2
842	-119.2
843	-119.1
844	-118.8
845	-118.8
846	-118.1
847	-117.9
848	-117.9
849	-117.5
850	-117.5
851	-117.4
852	-117.5
853	-117.6
854	-117.7
855	-118.1
856	-118.3
857	-118.9
858	-119
859	-119.7
860	-119.9
861	-120.4
862	-120.8
863	-121.4
864	-121.9
865	-122.1
866	-122.9
867	-123
868	-124.1
869	-124.1
870	-124.7
871	-125.4
872	-125.6
873	-126.2
874	-126.6
875	-127.4
876	-128.1
877	-128.2
878	-128.2
879	-128.9
880	-129.3
881	-129.3
882	-129.7
883	-129.7
884	-129.7
885	-129.7
886	-129.7
887	-129.2
888	-129.2
889	-129.1
890	-128.1
891	-127.7
892	-127
893	-126.4
894	-125.5
895	-124.7
896	-124
897	-123
898	-122.4
899	-121.1
900	-121.1
901	-120.1
902	-119.4
903	-118.6
904	-117.8
905	-117.3
906	-116.2
907	-115.8
908	-114.9
909	-114.3
910	-113.5
911	-113.2
912	-112.7
913	-112.4
914	-112.4
915	-112.4
916	-112.4
917	-112.4
918	-112.5
919	-112.6
920	-112.8
921	-112.8
922	-113
923	-113.1
924	-113.1
925	-113.1
926	-113.2
927	-113.3
928	-113.4
929	-113.4
930	-113.4
931	-113.3
932	-113.3
933	-113.2
934	-113.2
935	-113.1
936	-112.8
937	-112.8
938	-112.8
939	-112.8
940	-112.9
941	-113.4
942	-114
943	-114.8
944	-115.1
945	-115.6
946	-116.6
947	-117.2
948	-117.7
949	-118.8
950	-119.4
951	-120.2
952	-120.7
953	-121.2
954	-122
955	-122.8
956	-123.4
957	-124
958	-124.7
959	-124.9
960	-125.6
961	-125.9
962	-126.5
963	-126.9
964	-127.4
965	-128
966	-128.2
967	-129
968	-129
969	-129.7
970	-130
971	-130.1
972	-130.3
973	-130.3
974	-130.3
975	-130.1
976	-130.1
977	-129.8
978	-129.7
979	-129.5
980	-129.4
981	-129.3
982	-129.3
983	-129.3
984	-129.3
985	-129.7
986	-129.8
987	-130
988	-130.2
989	-130.5
990	-130.6
991	-130.6
992	-130.8
993	-130.9
994	-131.1
995	-131.1
996	-131.3
997	-131.3
998	-131.5
999	-131.5
1000	-131.6
1001	-131.7
1002	-131.7
1003	-131.7
1004	-131.7
1005	-131.8
1006	-131.8
1007	-131.7
1008	-131.7
1009	-131.8
1010	-131.7
1011	-131.6
1012	-131.6
1013	-131.4
1014	-130.9
1015	-130.8
1016	-130.2
1017	-130
1018	-129.3
1019	-129.1
1020	-128.6
1021	-128.5
1022	-128.3
1023	-128.3
1024	-128.5
1025	-128.5
1026	-128.5
1027	-128.8
1028	-129.1
1029	-129.7
1030	-129.9
1031	-130.2
1032	-130.3
1033	-131
1034	-131
1035	-131.1
1036	-131.2
1037	-131.3
1038	-131.3
1039	-131.3
1040	-131.3
1041	-131.2
1042	-131.1
1043	-131.1
1044	-131
1045	-130.9
1046	-130.8
1047	-130.7
1048	-130.7
1049	-130.8
1050	-130.8
1051	-130.8
1052	-130.9
1053	-130.9
1054	-131
1055	-131.1
1056	-131.1
1057	-131.1
1058	-131.1
1059	-131
1060	-130.7
1061	-130.4
1062	-130
1063	-129.7
1064	-129.1
1065	-128.6
1066	-128.1
1067	-127.6
1068	-127.1
1069	-126.7
1070	-126.4
1071	-126
1072	-125.9
1073	-125.7
1074	-125.6
1075	-125.6
1076	-125.6
1077	-125.5
1078	-125.4
1079	-125.5
1080	-125.5
1081	-125.5
1082	-125.5
1083	-125.6
1084	-125.6
1085	-125.7
1086	-125.8
1087	-125.9
1088	-126.1
1089	-126.2
1090	-126.4
1091	-126.6
1092	-126.6
1093	-126.8
1094	-127
1095	-127
1096	-127.1
1097	-127.1
1098	-127
1099	-126.9
1100	-126.9
1101	-126.7
1102	-126.6
1103	-126.5
1104	-126.3
1105	-126.3
1106	-126.4
1107	-126.4
1108	-126.6
1109	-126.6
1110	-126.6
1111	-126.6
1112	-126.5
1113	-126.5
1114	-126.4
1115	-125.8
1116	-125.7
1117	-124.9
1118	-124.4
1119	-123.6
1120	-122.9
1121	-122
1122	-121.4
1123	-120.7
1124	-120
1125	-119.7
1126	-118.7
1127	-118.7
1128	-118.6
1129	-118.6
1130	-118.6
1131	-118.8
1132	-119
1133	-119.2
1134	-119.4
1135	-119.8
1136	-120.4
1137	-120.8
1138	-120.9
1139	-121.6
1140	-121.7
1141	-122.1
1142	-122.5
1143	-123
1144	-123.3
1145	-124.1
1146	-124.1
1147	-124.5
1148	-124.9
1149	-125.1
1150	-125.7
1151	-125.8
1152	-126.1
1153	-126.4
1154	-126.6
1155	-126.6
1156	-127.2
1157	-127.4
1158	-127.7
1159	-128.3
1160	-128.7
1161	-129.4
1162	-130.1
1163	-130.5
1164	-131.3
1165	-131.6
1166	-132.3
1167	-132.9
1168	-133.4
1169	-134.1
1170	-134.3
1171	-134.8
1172	-135
1173	-135.6
1174	-135.7
1175	-136.3
1176	-136.3
1177	-136.6
1178	-136.9
1179	-137
1180	-137.4
1181	-137.4
1182	-137.7
1183	-137.9
1184	-138.4
1185	-138.6
1186	-138.7
1187	-139
1188	-139
1189	-139.5
1190	-139.6
1191	-140
1192	-140.4
1193	-140.6
1194	-140.7
1195	-141.3
1196	-141.3
1197	-141.5
1198	-141.9
1199	-142
1200	-142.2
1201	-142.2
1202	-142.6
1203	-143
1204	-143.3
1205	-143.3
1206	-143.5
1207	-144.3
1208	-144.4
1209	-144.7
1210	-144.7
1211	-145
1212	-145
1213	-145
1214	-145.1
1215	-145.1
1216	-145.1
1217	-145.3
1218	-145.3
1219	-145.4
1220	-145.8
1221	-145.8
1222	-145.9
1223	-145.9
1224	-146
1225	-146
1226	-145.9
1227	-145.7
1228	-145.5
1229	-145.3
1230	-145.3
1231	-145.1
1232	-145
1233	-145
1234	-144.9
1235	-144.9
1236	-144.9
1237	-144.9
1238	-145
1239	-145.1
1240	-145.1
1241	-145.1
1242	-145.2
1243	-145.3
1244	-145.3
1245	-145.3
1246	-145.3
1247	-145.1
1248	-145
1249	-144.9
1250	-144.6
1251	-144.6
1252	-144.2
1253	-144.2
1254	-143.9
1255	-143.7
1256	-143.6
1257	-143.4
1258	-143.4
1259	-143.4
1260	-143.1
1261	-142.8
1262	-142.7
1263	-142.3
1264	-141.8
1265	-141.5
1266	-140.8
1267	-140.5
1268	-139.7
1269	-139.2
1270	-139.1
1271	-138.6
1272	-138.5
1273	-138.2
1274	-138
1275	-137.9
1276	-137.9
1277	-137.9
1278	-138
1279	-138.1
1280	-138.2
1281	-138.4
1282	-138.5
1283	-138.7
1284	-139
1285	-139.4
1286	-139.5
1287	-139.5
1288	-139.5
1289	-139.5
1290	-139.5
1291	-139.1
1292	-138.8
1293	-138.3
1294	-137.7
1295	-136.9
1296	-136
1297	-135.4
1298	-134.4
1299	-134.2
1300	-133.1
1301	-132.6
1302	-132.2
1303	-131.8
1304	-131.6
1305	-131.6
1306	-131.5
1307	-131.4
1308	-131.5
1309	-131.5
1310	-132.4
1311	-132.5
1312	-132.9
1313	-133.1
1314	-133.3
1315	-134
1316	-134.1
1317	-134.8
1318	-135.2
1319	-135.4
1320	-135.5
1321	-136
1322	-136.3
1323	-136.7
1324	-137.4
1325	-137.7
1326	-138.4
1327	-138.6
1328	-139.2
1329	-139.5
1330	-139.8
1331	-140.5
1332	-140.8
1333	-141.4
1334	-141.8
1335	-142.1
1336	-142.4
1337	-142.8
1338	-143
1339	-143.4
1340	-143.8
1341	-143.9
1342	-144.1
1343	-144.3
1344	-144.3
1345	-144.5
1346	-144.5
1347	-144.6
1348	-144.6
1349	-144.6
1350	-144.7
1351	-144.8
1352	-144.8
1353	-144.9
1354	-145
1355	-145.1
1356	-145.6
1357	-145.8
1358	-145.8
1359	-146.2
1360	-146.3
1361	-146.9
1362	-146.9
1363	-147.3
1364	-147.7
1365	-148.1
1366	-148.4
1367	-148.9
1368	-149.5
1369	-149.5
1370	-150.3
1371	-150.5
1372	-150.9
1373	-150.9
1374	-151
1375	-151.3
1376	-151.3
1377	-151.3
1378	-151.4
1379	-151.6
1380	-151.6
1381	-151.9
1382	-151.9
1383	-152
1384	-152.3
1385	-152.3
1386	-152.3
1387	-152.1
1388	-151.8
1389	-151.5
1390	-150.9
1391	-150.6
1392	-149.5
1393	-149.2
1394	-148
1395	-147
1396	-146.5
1397	-145.6
1398	-144.9
1399	-143.9
1400	-143.9
1401	-143.2
1402	-142.8
1403	-142.3
1404	-142.1
1405	-142
1406	-141.8
1407	-141.8
1408	-141.7
1409	-141.8
1410	-141.8
1411	-141.9
1412	-141.9
1413	-141.9
1414	-141.9
1415	-141.6
1416	-141.6
1417	-141.1
1418	-140.8
1419	-140.2
1420	-139.8
1421	-139.4
1422	-138.6
1423	-138.5
1424	-137.8
1425	-137.8
1426	-137.7
1427	-137.7
1428	-137.7
1429	-137.7
1430	-137.8
1431	-137.8
1432	-137.8
1433	-137.8
1434	-137.8
1435	-137.6
1436	-137.3
1437	-137.1
1438	-136.5
1439	-136.5
1440	-136.5
1441	-136.6
1442	-136.6
1443	-136.8
1444	-137.6
1445	-138
1446	-138.9
1447	-139.6
1448	-140.8
1449	-141.4
1450	-142.3
1451	-143.2
1452	-144.1
1453	-145.3
1454	-145.8
1455	-146.9
1456	-147.5
1457	-148.4
1458	-149.1
1459	-149.8
1460	-150.6
1461	-150.9
1462	-151.7
1463	-151.9
1464	-152.4
1465	-152.7
1466	-153
1467	-153.2
1468	-153.4
1469	-153.4
1470	-153.6
1471	-153.6
1472	-153.7
1473	-153.8
1474	-153.9
1475	-153.9
1476	-153.9
1477	-154
1478	-154
1479	-154.1
1480	-154.1
1481	-154.1
1482	-153.8
1483	-153.6
1484	-153.6
1485	-153.5
1486	-153.4
1487	-153.3
1488	-153.2
1489	-153.2
1490	-153.2
1491	-153.1
1492	-153.2
1493	-153.2
1494	-153.3
1495	-153.3
1496	-153.3
1497	-153.3
1498	-153.3
1499	-153.3
1500	-153.3
1501	-153.2
1502	-153.1
1503	-153
1504	-153
1505	-152.9
1506	-152.9
1507	-152.9
1508	-153
1509	-152.9
1510	-153.1
1511	-153.1
1512	-153.1
1513	-153.2
1514	-153.2
1515	-153.2
1516	-153.2
1517	-153.2
1518	-153.4
1519	-153.4
1520	-153.4
1521	-153.4
1522	-153.4
1523	-153.3
1524	-153
1525	-153
1526	-153
1527	-152.2
1528	-152.1
1529	-151
1530	-150.6
1531	-150.2
1532	-149.2
1533	-148.9
1534	-148.2
1535	-147.9
1536	-147.2
1537	-147
1538	-146
1539	-145.5
1540	-145
1541	-144.4
1542	-144
1543	-143.3
1544	-142.8
1545	-142.4
1546	-141.6
1547	-141.5
1548	-141.3
1549	-141.1
1550	-140.6
1551	-140.3
1552	-140.1
1553	-139.2
1554	-138.8
1555	-137.9
1556	-137.6
1557	-137
1558	-136.8
1559	-136.4
1560	-136.4
1561	-136.4
1562	-136.4
1563	-137.1
1564	-137.2
1565	-138
1566	-138.3
1567	-139
1568	-139.7
1569	-140.3
1570	-141.2
1571	-141.7
1572	-142.6
1573	-143
1574	-143.8
1575	-144.3
1576	-144.7
1577	-145.2
1578	-145.5
1579	-146
1580	-146.1
1581	-146.7
1582	-146.8
1583	-147.1
1584	-147.5
1585	-147.6
1586	-148.1
1587	-148.3
1588	-148.6
1589	-148.7
1590	-149.2
1591	-149.3
1592	-149.6
1593	-149.8
1594	-150
1595	-150.2
1596	-150.4
1597	-150.9
1598	-151
1599	-151.2
1600	-151.6
1601	-151.8
1602	-152
1603	-152
1604	-152.3
1605	-152.3
1606	-152.5
1607	-152.6
1608	-152.6
1609	-152.6
1610	-152.5
1611	-152.7
1612	-152.7
1613	-152.7
1614	-152.8
1615	-152.8
1616	-152.8
1617	-152.8
1618	-152.9
1619	-153
1620	-153.1
1621	-153.1
1622	-153.1
1623	-153.1
1624	-153.1
1625	-153.1
1626	-153
1627	-153
1628	-153
1629	-153
1630	-152.7
1631	-152.7
1632	-152.7
1633	-152.6
1634	-152.4
1635	-152.4
1636	-152.2
1637	-152
1638	-152
1639	-152
1640	-151.9
1641	-151.8
1642	-151.7
1643	-151.8
1644	-151.8
1645	-151.8
1646	-151.8
1647	-151.8
1648	-152
1649	-152
1650	-152.1
1651	-152.1
1652	-152.5
1653	-152.5
1654	-152.5
1655	-152.7
1656	-152.7
1657	-152.9
1658	-153.1
1659	-153.1
1660	-153.1
1661	-153.1
1662	-153.1
1663	-153.1
1664	-153
1665	-152.9
1666	-152.7
1667	-152.6
1668	-152.4
1669	-152.4
1670	-152.3
1671	-152.2
1672	-151.9
1673	-151.7
1674	-151.7
1675	-151.5
1676	-151.5
1677	-151.5
1678	-151.5
1679	-151.5
1680	-151.6
1681	-151.6
1682	-151.6
1683	-151.8
1684	-152
1685	-152
1686	-152.2
1687	-152.3
1688	-152.3
1689	-152.6
1690	-152.8
1691	-152.9
1692	-152.9
1693	-153.2
1694	-153.3
1695	-153.3
1696	-153.5
1697	-153.6
1698	-154
1699	-154.1
1700	-154.1
1701	-154.5
1702	-154.7
1703	-154.9
1704	-154.9
1705	-155.2
1706	-155.2
1707	-155.4
1708	-155.4
1709	-155.5
1710	-155.8
1711	-155.8
1712	-156.1
1713	-156.1
1714	-156.5
1715	-156.5
1716	-156.8
1717	-157.1
1718	-157.2
1719	-157.3
1720	-157.4
1721	-157.4
1722	-157.6
1723	-157.6
1724	-157.6
1725	-157.6
1726	-157.6
1727	-157.5
1728	-157.3
1729	-157.3
1730	-157.2
1731	-157.1
1732	-157.1
1733	-157.1
1734	-157.1
1735	-157
1736	-156.8
1737	-156.8
1738	-156.6
1739	-156.6
1740	-156.6
1741	-156.6
1742	-156.6
1743	-156.5
1744	-156.6
1745	-156.3
1746	-156.3
1747	-156.2
1748	-156.2
1749	-156.1
1750	-156
1751	-155.8
1752	-155.5
1753	-155.4
1754	-155
1755	-154.7
1756	-154.6
1757	-154.4
1758	-154.4
1759	-154.2
1760	-154.1
1761	-153.9
1762	-153.6
1763	-153.6
1764	-153.5
1765	-153.5
1766	-153.4
1767	-153.2
1768	-153.1
1769	-153.1
1770	-153
1771	-152.9
1772	-152.8
1773	-152.8
1774	-152.8
1775	-152.8
1776	-152.8
1777	-152.8
1778	-152.8
1779	-152.8
1780	-152.8
1781	-152.8
1782	-152.8
1783	-153
1784	-153
1785	-153
1786	-153
1787	-153
1788	-153
1789	-153
1790	-153.1
1791	-153
1792	-153.1
1793	-153.1
1794	-153.1
1795	-153.1
1796	-153.1
1797	-153
1798	-152.9
1799	-152.9
1800	-152.9
1801	-153
1802	-153.1
1803	-153.1
1804	-153.2
1805	-153.2
1806	-153.5
1807	-153.8
1808	-154
1809	-154.1
1810	-154.6
1811	-154.7
1812	-154.7
1813	-155.2
1814	-155.2
1815	-155.2
1816	-155.6
1817	-155.9
1818	-155.9
1819	-156
1820	-156
1821	-156
1822	-156
1823	-156
1824	-155.8
1825	-155.8
1826	-155.8
1827	-155.6
1828	-155.6
1829	-155.5
1830	-155.5
1831	-155.3
1832	-155.3
1833	-155.2
1834	-155
1835	-154.9
1836	-154.8
1837	-154.5
1838	-154.3
1839	-154.1
1840	-154
1841	-153.7
1842	-153.6
1843	-153.4
1844	-153.1
1845	-152.7
1846	-152.7
1847	-152.5
1848	-151.9
1849	-151.8
1850	-151.1
1851	-150.7
1852	-150.3
1853	-149.6
1854	-149.3
1855	-148.5
1856	-148.3
1857	-147.8
1858	-147.8
1859	-147.8
1860	-147.8
1861	-147.9
1862	-148
1863	-148.5
1864	-148.5
1865	-149
1866	-149.2
1867	-149.4
1868	-149.8
1869	-149.9
1870	-150
1871	-150
1872	-150.1
1873	-150.2
1874	-150.2
1875	-150.3
1876	-150.3
1877	-150.3
1878	-150
1879	-150
1880	-149.8
1881	-149.8
1882	-149.7
1883	-149.6
1884	-149.5
1885	-149.4
1886	-149.4
1887	-149.4
1888	-149.6
1889	-149.7
1890	-149.8
1891	-149.9
1892	-149.9
1893	-150.3
1894	-150.3
1895	-150.3
1896	-150.3
1897	-150.2
1898	-150.1
1899	-150
1900	-149.9
1901	-149.7
1902	-149.5
1903	-149.4
1904	-149.2
1905	-149.2
1906	-149.1
1907	-149.1
1908	-149.1
1909	-149.1
1910	-149.3
1911	-149.3
1912	-149.5
1913	-149.6
1914	-149.6
1915	-149.8
1916	-149.8
1917	-150
1918	-150.3
1919	-150.3
1920	-150.7
1921	-150.7
1922	-151.1
1923	-151.3
1924	-151.4
1925	-151.7
1926	-151.7
1927	-152.1
1928	-152.1
1929	-152.2
1930	-152.3
1931	-152.3
1932	-152.4
1933	-152.3
1934	-152.4
1935	-152.3
1936	-152.3
1937	-152.1
1938	-151.6
1939	-151.4
1940	-150.4
1941	-150
1942	-148.9
1943	-148.3
1944	-147.2
1945	-146.4
1946	-145.5
1947	-144.5
1948	-144.1
1949	-143.4
1950	-143.3
1951	-143.1
1952	-143.1
1953	-143.1
1954	-143.2
1955	-143.3
1956	-143.4
1957	-143.4
1958	-143.4
1959	-143.4
1960	-143.1
1961	-143.1
1962	-142.4
1963	-141.9
1964	-141.6
1965	-141.1
1966	-141
1967	-140.5
1968	-140.5
1969	-140.5
1970	-140.4
1971	-140.4
1972	-140.3
1973	-140.3
1974	-140.1
1975	-140.1
1976	-139.9
1977	-139.7
1978	-139.6
1979	-139.5
1980	-139.3
1981	-139.1
1982	-139.1
1983	-139.1
1984	-139
1985	-139
1986	-139
1987	-139
1988	-138.6
1989	-138.4
1990	-138.2
1991	-138.2
1992	-138.2
1993	-138.2
1994	-138.4
1995	-138.4
1996	-138.6
1997	-138.8
[truncated: 9,980 more rows]

## Sheet: Figure 4
Figure 4b
	Count
PLA	70
PLLA	47
PCL	53
PMMA	206

## Sheet: Figure 5
Figure 5
time	AVEplla	STEplla	AVEpla	STEpla	AVEpcl	STEpcl	AVEpmma	STEpmma	ave api	ste api
0.167									64.962	0.05
0.33									75.99	0.08
0.5									81.494	0.08
1	24.49	2.88	27.52	1.49	31.91	1.64	12.98	1.69	91.247	0.04
2	35.83	2.42	45.17	2.13	51.86	4.33	19.33	2.31	94.635	0.06
4	43.43	2.97	57.71	3.92	62.57	6.77	24.91	2.55
8	53.29	3.12	68.57	5.24	74.84	9.23	29.05	2.78
24	64.36	3.89	76.8	5.73	78.09	9.71	34.26	2.98
48	79.23	4.01	82.53	5.46	82.46	9.81	42.96	3.49
72	85.64	3.77	85.39	6.52	83.68	10.01	46.52	3.75
120	91.71	3.4	83.61	6.43	81.83	9.22	47.12	3.54
168	93.17	3.85	82.9	6.29	80.15	9.08	44.28	3.55
216	95.03	3.67	80.42	6.05	83.61	10.39	47.97	3.79

## Sheet: Figure 6
Figure 6
	Day 1			Day 5
PBS	5.90765	5.97954	6.11284	8.93729	10.3479	11.7904
PMMA	4.99334	5.11057	5.22357	4.98786	5.19445	5.38637
PCL	4.86482	4.91944	4.75663	4.82288	4.75769	4.8493
PLA	5.06533	4.80207	4.94367	4.73801	4.78153	4.86733
